# Supplementary material for: Differential Responses of Digesta- and Mucosa-Associated Jejunal Microbiota of Hu Sheep to Pelleted and Non-Pelleted High-Grain Diets
Source: Animals (Basel). 2022 Jun 30;12(13):1695. doi: 10.3390/ani12131695 (PMC9264909; doi:10.3390/ani12131695)
Supplement: Supplementary file 1 [file animals-12-01695-s001.zip]

Archive with 1 entries (1 files):
- animals-1692801-supplementary.pdf
